# Supplementary material for: Individual-based simulation of the spatial and temporal dynamics of macroinvertebrate functional groups provides insights into benthic community assembly mechanisms
Source: PeerJ. 2018 Jun 18;6:e5038. doi: 10.7717/peerj.5038 (PMC6011875; doi:10.7717/peerj.5038)
Supplement: Supplemental Information 2 — Models subtidal and intertidal are the fine-scale models of the subtidal and the intertidal zone, respectively. Model rance is the coarse-scale model. The folders sed and ls contain the GIS substrate data and the LevelSpace extension, respectively. [file peerj-06-5038-s002.zip]

Archive with 6 entries (5 files):
- model/
- model/intertidal.nlogo
- model/ls.zip
- model/rance.nlogo
- model/sed.zip
- model/subtidal.nlogo
