# Supplementary material for: Individual-based simulation of the spatial and temporal dynamics of macroinvertebrate functional groups provides insights into benthic community assembly mechanisms
Source: PeerJ. 2018 Jun 18;6:e5038. doi: 10.7717/peerj.5038 (PMC6011875; doi:10.7717/peerj.5038)
Supplement: Supplemental Information 2 — Models subtidal and intertidal are the fine-scale models of the subtidal and the intertidal zone, respectively. Model rance is the coarse-scale model. The folders sed and ls contain the GIS substrate data and the LevelSpace extension, respectively. [file peerj-06-5038-s002.zip › model/rance.nlogo]

extensions [ ls gis ] ; load LevelSpace (ls) and GIS (gis) extensions

globals [ Rance ] ; define Rance GIS dataset

patches-own [ sediment sys sp p1 p2 p3 p4 g1 g2 g3 g4 g5 g6 g7 g8 g9 g10 g11 g12 g13 g14 g15 g16 fg1 fg2 fg3 fg4 fg5 fg6 fg7 fg8 fg9 fg10 fg11 fg12 fg13 fg14 fg15 fg16 ba ] ; define patch variables of sediment type (sediment), tidal zone (sys), number of functional groups (sp), abundances of 4 predatory groups (p1-p4), abundances of 16 infaunal/epifaunal groups (g1-g16), interim abundances of 16 infaunal/epifaunal groups (fg1-fg16), abundance of infaunal individuals of basibiotic group (ba)

to setup ; initialize the model
  ca ; clear all model entities and output
  ls:reset ; close down all child models
  set Rance gis:load-dataset <give path and name of ".shp" file> ; load Rance GIS dataset
  gis:apply-coverage Rance "LEG_ORIG" sediment ; copy sediment values from Rance GIS dataset to patch variable of sediment type
  display-sediment ; color Rance patches according to their sediment type
  display-system ; assign Rance patches to the subtidal or intertidal zone and color them accordingly
  ls:load-gui-model <give path and name of ".nlogo" file for the subtidal fine-scale model> ; load subtidal IBM
  ask patches with [ sys = 1 ] [ ; ask patches of the subtidal zone to
    let pxy (word pxcor "-" pycor) ; take a name according to their x-y coordinates
    ls:ask 0 "setup" ; ask the subtidal IBM to initialize
    (ls:ask 0 "set xy ?" pxy) ; ask the subtidal IBM to take their name
    ls:ask 0 "export" ; ask the subtidal IBM to export all entities and output to an external file with this name
      ifelse "es" ls:of 0 > "ed" ls:of 0 ; take a color according to the dominance in the subtidal IBM of
      [ set pcolor cyan ] ; sediment stabilizers
      [ set pcolor pink ] ; or destabilizers
    set g1 "g1" ls:of 0 ; give the variables of group abundances and number of functional groups the values of the respective variables of the subtidal IBM
    set g2 "g2" ls:of 0
    set g3 "g3" ls:of 0
    set g4 "g4" ls:of 0
    set g5 "g5" ls:of 0
    set g6 "g6" ls:of 0
    set g7 "g7" ls:of 0
    set g8 "g8" ls:of 0
    set g9 "g9" ls:of 0
    set ba "ba" ls:of 0
    set g10 "g10" ls:of 0
    set g11 "g11" ls:of 0
    set g12 "g12" ls:of 0
    set g13 "g13" ls:of 0
    set g14 "g14" ls:of 0
    set g15 "g15" ls:of 0
    set g16 "g16" ls:of 0
    set p1 "p1" ls:of 0
    set p2 "p2" ls:of 0
    set p3 "p3" ls:of 0
    set p4 "p4" ls:of 0
    set sp "n" ls:of 0
    output-type sys output-type " " output-type pxcor output-type " " output-type pycor output-type " " output-type g1 output-type " " output-type g2 output-type " " output-type g3 output-type " " output-type g4 output-type " " output-type g5 output-type " " output-type g6 output-type " " output-type g7 output-type " " output-type g8 output-type " " output-type g9 output-type " " output-type g10 output-type " " output-type g11 output-type " " output-type g12 output-type " " output-type g13 output-type " " output-type g14 output-type " " output-type g15 output-type " " output-type g16 output-type " " output-type p1 output-type " " output-type p2 output-type " " output-type p3 output-type " " output-type p4 output-type " " output-print ba ; print out the values of tidal zone, x-y coordinates and group abundances variables
  ]
  ls:load-gui-model <give path and name of ".nlogo" file for the intertidal fine-scale model> ; load intertidal IBM
  ask patches with [ sys = 2 ] [ ; ask patches of the intertidal zone to
    let pxy (word pxcor "-" pycor) ; take a name according to their x-y coordinates
    ls:ask 1 "setup" ; ask the intertidal IBM to initialize
    (ls:ask 1 "set xy ?" pxy) ; ask the intertidal IBM to take their name
    ls:ask 1 "export" ; ask the intertidal IBM to export all entities and output to an external file with this name
      ifelse "es" ls:of 1 > "ed" ls:of 1 ; take a color according to the dominance in the intertidal IBM of
      [ set pcolor sky ] ; sediment stabilizers
      [ set pcolor magenta ] ; or destabilizers
    set g1 "g1" ls:of 1 ; give the variables of group abundances and number of functional groups the values of the respective variables of the intertidal IBM
    set g2 "g2" ls:of 1
    set g3 "g3" ls:of 1
    set g4 "g4" ls:of 1
    set g5 "g5" ls:of 1
    set g6 "g6" ls:of 1
    set g7 "g7" ls:of 1
    set g8 "g8" ls:of 1
    set g9 "g9" ls:of 1
    set ba "ba" ls:of 1
    set g10 "g10" ls:of 1
    set g11 "g11" ls:of 1
    set g12 "g12" ls:of 1
    set g13 "g13" ls:of 1
    set g14 "g14" ls:of 1
    set g15 "g15" ls:of 1
    set g16 "g16" ls:of 1
    set p1 "p1" ls:of 1
    set p2 "p2" ls:of 1
    set p3 "p3" ls:of 1
    set p4 "p4" ls:of 1
    set sp "n" ls:of 1
    output-type sys output-type " " output-type pxcor output-type " " output-type pycor output-type " " output-type g1 output-type " " output-type g2 output-type " " output-type g3 output-type " " output-type g4 output-type " " output-type g5 output-type " " output-type g6 output-type " " output-type g7 output-type " " output-type g8 output-type " " output-type g9 output-type " " output-type g10 output-type " " output-type g11 output-type " " output-type g12 output-type " " output-type g13 output-type " " output-type g14 output-type " " output-type g15 output-type " " output-type g16 output-type " " output-type p1 output-type " " output-type p2 output-type " " output-type p3 output-type " " output-type p4 output-type " " output-print ba ; print out the values of tidal zone, x-y coordinates and group abundances variables
  ]
  reset-ticks ; set tick counter to zero, set up and update all plots
end

to go ; move the model one step forward
  set-current-plot "Subtidal functional group abundance" ; clear the plot of subtidal groups abundances
  clear-plot
  set-current-plot "Intertidal functional group abundance" ; clear the plot of intertidal groups abundances
  clear-plot
  tick ; advance the tick counter by one and update all plots
  if ticks > 9 [ stop ] ; stop the model after initialization plus 9 time steps
  ask patches with [ sys = 1 ] [ ; ask patches of the subtidal zone to
    let pxy (word pxcor "-" pycor) ; take a name according to their x-y coordinates
    let f1 median [g1] of patches in-radius 1.9 with [ pcolor > 0 ] ; define the infaunal/epifaunal groups contribution to the respective IBM spawner pool as the median abundance of each group within the patch and its eight immediate neighbors that are part of the system
    let f2 median [g2] of patches in-radius 1.9 with [ pcolor > 0 ]
    let f3 median [g3] of patches in-radius 1.9 with [ pcolor > 0 ]
    let f4 median [g4] of patches in-radius 1.9 with [ pcolor > 0 ]
    let f5 median [g5] of patches in-radius 1.9 with [ pcolor > 0 ]
    let f6 median [g6] of patches in-radius 1.9 with [ pcolor > 0 ]
    let f7 median [g7] of patches in-radius 1.9 with [ pcolor > 0 ]
    let f8 median [g8] of patches in-radius 1.9 with [ pcolor > 0 ]
    let f9 median [g9] of patches in-radius 1.9 with [ pcolor > 0 ]
    let f10 median [g10] of patches in-radius 1.9 with [ pcolor > 0 ]
    let f11 median [g11] of patches in-radius 1.9 with [ pcolor > 0 ]
    let f12 median [g12] of patches in-radius 1.9 with [ pcolor > 0 ]
    let f13 median [g13] of patches in-radius 1.9 with [ pcolor > 0 ]
    let f14 median [g14] of patches in-radius 1.9 with [ pcolor > 0 ]
    let f15 median [g15] of patches in-radius 1.9 with [ pcolor > 0 ]
    let f16 median [g16] of patches in-radius 1.9 with [ pcolor > 0 ]
    (ls:ask 0 "set xy ?" pxy) ; ask the subtidal IBM to take their name
    ls:ask 0 "import" ; ask the subtidal IBM to import all entities and output from an external file with this name
    (ls:ask 0 "set fg1 ?1 set fg2 ?2 set fg3 ?3 set fg4 ?4 set fg5 ?5 set fg6 ?6 set fg7 ?7 set fg8 ?8 set fg9 ?9 set fg10 ?10 set fg11 ?11 set fg12 ?12 set fg13 ?13 set fg14 ?14 set fg15 ?15 set fg16 ?16" f1 f2 f3 f4 f5 f6 f7 f8 f9 f10 f11 f12 f13 f14 f15 f16) ; give the values of the variables of the infaunal/epifaunal groups contribution to the respective spawner pool to the respective variables of the subtidal IBM
    ls:ask 0 "go" ; ask the subtidal IBM to move one step forward
    ls:ask 0 "export" ; ask the subtidal IBM to export all entities and output to an external file with this name
    ifelse "es" ls:of 0 > "ed" ls:of 0 ; take a color according to the dominance in the subtidal IBM of
      [ set pcolor yellow ] ; sediment stabilizers
      [ set pcolor red ] ; or destabilizers
    set sp "n" ls:of 0 ; give the variables of number of functional groups and interim infaunal/epifaunal and predatory group abundances the values of the respective variables of the subtidal IBM
    set fg1 "g1" ls:of 0
    set fg2 "g2" ls:of 0
    set fg3 "g3" ls:of 0
    set fg4 "g4" ls:of 0
    set fg5 "g5" ls:of 0
    set fg6 "g6" ls:of 0
    set fg7 "g7" ls:of 0
    set fg8 "g8" ls:of 0
    set fg9 "g9" ls:of 0
    set fg10 "g10" ls:of 0
    set fg11 "g11" ls:of 0
    set fg12 "g12" ls:of 0
    set fg13 "g13" ls:of 0
    set fg14 "g14" ls:of 0
    set fg15 "g15" ls:of 0
    set fg16 "g16" ls:of 0
    set p1 "p1" ls:of 0
    set p2 "p2" ls:of 0
    set p3 "p3" ls:of 0
    set p4 "p4" ls:of 0
    output-type sys output-type " " output-type pxcor output-type " " output-type pycor output-type " " output-type fg1 output-type " " output-type fg2 output-type " " output-type fg3 output-type " " output-type fg4 output-type " " output-type fg5 output-type " " output-type fg6 output-type " " output-type fg7 output-type " " output-type fg8 output-type " " output-type fg9 output-type " " output-type fg10 output-type " " output-type fg11 output-type " " output-type fg12 output-type " " output-type fg13 output-type " " output-type fg14 output-type " " output-type fg15 output-type " " output-type fg16 output-type " " output-type p1 output-type " " output-type p2 output-type " " output-type p3 output-type " " output-type p4 output-type " " output-print ba ; print out the values of tidal zone, x-y coordinates and group abundances variables
  ]
  ask patches with [ sys = 1 ] [ ; ask patches of the subtidal zone to give the infaunal/epifaunal group abundances variables the values of the interim infaunal/epifaunal group abundances variables
    set g1 fg1
    set g2 fg2
    set g3 fg3
    set g4 fg4
    set g5 fg5
    set g6 fg6
    set g7 fg7
    set g8 fg8
    set g9 fg9
    set g10 fg10
    set g11 fg11
    set g12 fg12
    set g13 fg13
    set g14 fg14
    set g15 fg15
    set g16 fg16
]
  ask patches with [ sys = 2 ] [ ; ask patches of the intertidal zone to
    let pxy (word pxcor "-" pycor) ; take a name according to their x-y coordinates
    let f1 median [g1] of patches in-radius 1.9 with [ pcolor > 0 ] ; define the infaunal/epifaunal groups contribution to the respective IBM spawner pool as the median abundance of each group within the patch and its eight immediate neighbors that are part of the system
    let f2 median [g2] of patches in-radius 1.9 with [ pcolor > 0 ]
    let f3 median [g3] of patches in-radius 1.9 with [ pcolor > 0 ]
    let f4 median [g4] of patches in-radius 1.9 with [ pcolor > 0 ]
    let f5 median [g5] of patches in-radius 1.9 with [ pcolor > 0 ]
    let f6 median [g6] of patches in-radius 1.9 with [ pcolor > 0 ]
    let f7 median [g7] of patches in-radius 1.9 with [ pcolor > 0 ]
    let f8 median [g8] of patches in-radius 1.9 with [ pcolor > 0 ]
    let f9 median [g9] of patches in-radius 1.9 with [ pcolor > 0 ]
    let f10 median [g10] of patches in-radius 1.9 with [ pcolor > 0 ]
    let f11 median [g11] of patches in-radius 1.9 with [ pcolor > 0 ]
    let f12 median [g12] of patches in-radius 1.9 with [ pcolor > 0 ]
    let f13 median [g13] of patches in-radius 1.9 with [ pcolor > 0 ]
    let f14 median [g14] of patches in-radius 1.9 with [ pcolor > 0 ]
    let f15 median [g15] of patches in-radius 1.9 with [ pcolor > 0 ]
    let f16 median [g16] of patches in-radius 1.9 with [ pcolor > 0 ]
    (ls:ask 1 "set xy ?" pxy) ; ask the intertidal IBM to take their name
    ls:ask 1 "import" ; ask the intertidal IBM to import all entities and output from an external file with this name
    (ls:ask 1 "set fg1 ?1 set fg2 ?2 set fg3 ?3 set fg4 ?4 set fg5 ?5 set fg6 ?6 set fg7 ?7 set fg8 ?8 set fg9 ?9 set fg10 ?10 set fg11 ?11 set fg12 ?12 set fg13 ?13 set fg14 ?14 set fg15 ?15 set fg16 ?16" f1 f2 f3 f4 f5 f6 f7 f8 f9 f10 f11 f12 f13 f14 f15 f16) ; give the values of the variables of the infaunal/epifaunal groups contribution to the respective spawner pool to the respective variables of the intertidal IBM
    ls:ask 1 "go" ; ask the intertidal IBM to move one step forward
    ls:ask 1 "export" ; ask the intertidal IBM to export all entities and output to an external file with this name
    ifelse "es" ls:of 1 > "ed" ls:of 1 ; take a color according to the dominance in the intertidal IBM of
      [ set pcolor green ] ; sediment stabilizers
      [ set pcolor orange ] ; or destabilizers
    set sp "n" ls:of 1 ; give the variables of number of functional groups and interim infaunal/epifaunal and predatory group abundances the values of the respective variables of the intertidal IBM
    set fg1 "g1" ls:of 1
    set fg2 "g2" ls:of 1
    set fg3 "g3" ls:of 1
    set fg4 "g4" ls:of 1
    set fg5 "g5" ls:of 1
    set fg6 "g6" ls:of 1
    set fg7 "g7" ls:of 1
    set fg8 "g8" ls:of 1
    set fg9 "g9" ls:of 1
    set fg10 "g10" ls:of 1
    set fg11 "g11" ls:of 1
    set fg12 "g12" ls:of 1
    set fg13 "g13" ls:of 1
    set fg14 "g14" ls:of 1
    set fg15 "g15" ls:of 1
    set fg16 "g16" ls:of 1
    set p1 "p1" ls:of 1
    set p2 "p2" ls:of 1
    set p3 "p3" ls:of 1
    set p4 "p4" ls:of 1
    output-type sys output-type " " output-type pxcor output-type " " output-type pycor output-type " " output-type fg1 output-type " " output-type fg2 output-type " " output-type fg3 output-type " " output-type fg4 output-type " " output-type fg5 output-type " " output-type fg6 output-type " " output-type fg7 output-type " " output-type fg8 output-type " " output-type fg9 output-type " " output-type fg10 output-type " " output-type fg11 output-type " " output-type fg12 output-type " " output-type fg13 output-type " " output-type fg14 output-type " " output-type fg15 output-type " " output-type fg16 output-type " " output-type p1 output-type " " output-type p2 output-type " " output-type p3 output-type " " output-type p4 output-type " " output-print ba ; print out the values of tidal zone, x-y coordinates and group abundances variables
  ]
  ask patches with [ sys = 2 ] [ ; ask patches of the intertidal zone to give the infaunal/epifaunal group abundances variables the values of the interim infaunal/epifaunal group abundances variables
    set g1 fg1
    set g2 fg2
    set g3 fg3
    set g4 fg4
    set g5 fg5
    set g6 fg6
    set g7 fg7
    set g8 fg8
    set g9 fg9
    set g10 fg10
    set g11 fg11
    set g12 fg12
    set g13 fg13
    set g14 fg14
    set g15 fg15
    set g16 fg16
]
end

to display-sediment ; color Rance patches according to their sediment type and all other patches black
ask patches
  [ ifelse ( is-string? sediment )
    [ set pcolor read-from-string sediment ]
    [ set pcolor black ] ]
end

to display-system ; assign Rance patches to one of two tidal zones according to their sediment type, subtidal (gravel, coarse sand, intermediate/coarse sand, fine/intermediate sand, muddy sand, sandy mud) or intertidal (silty mud, mud, pure mud, salt marshes) and color them accordingly
  ask patches with [pcolor > 10 and pcolor < 90] [set pcolor 15 set sys 1]
  ask patches with [pcolor > 90 and pcolor < 140] [set pcolor 45 set sys 2]
end
@#$#@#$#@
GRAPHICS-WINDOW
462
10
968
537
-1
-1
16.0
1
16
1
1
1
0
0
0
1
0
30
0
30
0
0
1
ticks
30.0

BUTTON
159
10
232
43
setup
setup
NIL
1
T
OBSERVER
NIL
NIL
NIL
NIL
1

BUTTON
80
51
232
84
display sediment
display-sediment
NIL
1
T
OBSERVER
NIL
NIL
NIL
NIL
1

BUTTON
246
51
390
84
display system
display-system
NIL
1
T
OBSERVER
NIL
NIL
NIL
NIL
1

BUTTON
246
10
309
43
go
go
T
1
T
OBSERVER
NIL
NIL
NIL
NIL
1

MONITOR
132
151
232
200
sub stab
count patches with [ pcolor = 45 ]
0
1
12

MONITOR
25
151
123
200
sub dest
count patches with [ pcolor = 15 ]
0
1
12

PLOT
2
203
460
546
Number of functional groups
Ticks
Functional groups
0.0
10.0
0.0
10.0
true
true
"" ""
PENS
"max" 1.0 0 -2674135 true "" "plot max [sp] of patches with [ pcolor > 0 ]"
"median" 1.0 0 -1184463 true "" "plot median [sp] of patches with [ pcolor > 0 ]"
"min" 1.0 0 -13345367 true "" "plot min [sp] of patches with [ pcolor > 0 ]"

OUTPUT
2
553
977
806
12

PLOT
983
10
1892
408
Subtidal functional group abundance
Functional group
Abundance
0.0
20.0
0.0
10.0
true
false
"" ""
PENS
"default" 1.0 1 -16777216 true "" "plotxy 0 mean [g1] of patches with [sys = 1]"
"pen-1" 1.0 1 -16777216 true "" "plotxy 1 mean [g2] of patches with [sys = 1]"
"pen-2" 1.0 1 -16777216 true "" "plotxy 2 mean [g3] of patches with [sys = 1]"
"pen-3" 1.0 1 -16777216 true "" "plotxy 3 mean [g4] of patches with [sys = 1]"
"pen-4" 1.0 1 -16777216 true "" "plotxy 4 mean [g5] of patches with [sys = 1]"
"pen-5" 1.0 1 -16777216 true "" "plotxy 5 mean [g6] of patches with [sys = 1]"
"pen-6" 1.0 1 -16777216 true "" "plotxy 6 mean [g7] of patches with [sys = 1]"
"pen-7" 1.0 1 -16449023 true "" "plotxy 7 mean [g8] of patches with [sys = 1]"
"pen-8" 1.0 1 -16777216 true "" "plotxy 8 mean [g9] of patches with [sys = 1]"
"pen-9" 1.0 1 -16777216 true "" "plotxy 9 mean [g10] of patches with [sys = 1]"
"pen-10" 1.0 1 -16777216 true "" "plotxy 16 mean [p1] of patches with [sys = 1]"
"pen-11" 1.0 1 -16777216 true "" "plotxy 17 mean [p2] of patches with [sys = 1]"
"pen-12" 1.0 1 -16777216 true "" "plotxy 18 mean [p3] of patches with [sys = 1]"
"pen-13" 1.0 1 -16777216 true "" "plotxy 19 mean [p4] of patches with [sys = 1]"
"pen-14" 1.0 1 -16777216 true "" "plotxy 10 mean [g11] of patches with [sys = 1]"
"pen-15" 1.0 1 -16777216 true "" "plotxy 11 mean [g12] of patches with [sys = 1]"
"pen-16" 1.0 1 -16777216 true "" "plotxy 12 mean [g13] of patches with [sys = 1]"
"pen-17" 1.0 1 -16777216 true "" "plotxy 13 mean [g14] of patches with [sys = 1]"
"pen-18" 1.0 1 -16777216 true "" "plotxy 14 mean [g15] of patches with [sys = 1]"
"pen-19" 1.0 1 -16777216 true "" "plotxy 15 mean [g16] of patches with [sys = 1]"

PLOT
983
411
1892
809
Intertidal functional group abundance
Functional group
Abundance
0.0
20.0
0.0
10.0
true
false
"" ""
PENS
"default" 1.0 1 -16777216 true "" "plotxy 0 mean [g1] of patches with [sys = 2]"
"pen-1" 1.0 1 -16777216 true "" "plotxy 1 mean [g2] of patches with [sys = 2]"
"pen-2" 1.0 1 -16777216 true "" "plotxy 2 mean [g3] of patches with [sys = 2]"
"pen-3" 1.0 1 -16777216 true "" "plotxy 3 mean [g4] of patches with [sys = 2]"
"pen-4" 1.0 1 -16777216 true "" "plotxy 4 mean [g5] of patches with [sys = 2]"
"pen-5" 1.0 1 -16777216 true "" "plotxy 5 mean [g6] of patches with [sys = 2]"
"pen-6" 1.0 1 -16777216 true "" "plotxy 6 mean [g7] of patches with [sys = 2]"
"pen-7" 1.0 1 -16777216 true "" "plotxy 7 mean [g8] of patches with [sys = 2]"
"pen-8" 1.0 1 -16777216 true "" "plotxy 8 mean [g9] of patches with [sys = 2]"
"pen-9" 1.0 1 -16777216 true "" "plotxy 9 mean [g10] of patches with [sys = 2]"
"pen-10" 1.0 1 -16777216 true "" "plotxy 16 mean [p1] of patches with [sys = 2]"
"pen-11" 1.0 1 -16777216 true "" "plotxy 17 mean [p2] of patches with [sys = 2]"
"pen-12" 1.0 1 -16777216 true "" "plotxy 18 mean [p3] of patches with [sys = 2]"
"pen-13" 1.0 1 -16777216 true "" "plotxy 19 mean [p4] of patches with [sys = 2]"
"pen-14" 1.0 1 -16777216 true "" "plotxy 10 mean [g11] of patches with [sys = 2]"
"pen-15" 1.0 1 -16777216 true "" "plotxy 11 mean [g12] of patches with [sys = 2]"
"pen-16" 1.0 1 -16777216 true "" "plotxy 12 mean [g13] of patches with [sys = 2]"
"pen-17" 1.0 1 -16777216 true "" "plotxy 13 mean [g14] of patches with [sys = 2]"
"pen-18" 1.0 1 -16777216 true "" "plotxy 14 mean [g15] of patches with [sys = 2]"
"pen-19" 1.0 1 -16777216 true "" "plotxy 15 mean [g16] of patches with [sys = 2]"

MONITOR
246
151
343
200
inter dest
count patches with [ pcolor = 25 ]
0
1
12

MONITOR
352
151
449
200
inter stab
count patches with [ pcolor = 55 ]
0
1
12

MONITOR
25
93
123
142
in sub dest
count patches with [ pcolor = 135 ]
0
1
12

MONITOR
132
93
232
142
in sub stab
count patches with [ pcolor = 85 ]
0
1
12

MONITOR
246
93
343
142
in inter dest
count patches with [ pcolor = 125 ]
0
1
12

MONITOR
352
93
449
142
in inter stab
count patches with [ pcolor = 95 ]
0
1
12

@#$#@#$#@
## WHAT IS IT?

(a general understanding of what the model is trying to show or explain)

## HOW IT WORKS

(what rules the agents use to create the overall behavior of the model)

## HOW TO USE IT

(how to use the model, including a description of each of the items in the Interface tab)

## THINGS TO NOTICE

(suggested things for the user to notice while running the model)

## THINGS TO TRY

(suggested things for the user to try to do (move sliders, switches, etc.) with the model)

## EXTENDING THE MODEL

(suggested things to add or change in the Code tab to make the model more complicated, detailed, accurate, etc.)

## NETLOGO FEATURES

(interesting or unusual features of NetLogo that the model uses, particularly in the Code tab; or where workarounds were needed for missing features)

## RELATED MODELS

(models in the NetLogo Models Library and elsewhere which are of related interest)

## CREDITS AND REFERENCES

(a reference to the model's URL on the web if it has one, as well as any other necessary credits, citations, and links)
@#$#@#$#@
default
true
0
Polygon -7500403 true true 150 5 40 250 150 205 260 250

airplane
true
0
Polygon -7500403 true true 150 0 135 15 120 60 120 105 15 165 15 195 120 180 135 240 105 270 120 285 150 270 180 285 210 270 165 240 180 180 285 195 285 165 180 105 180 60 165 15

arrow
true
0
Polygon -7500403 true true 150 0 0 150 105 150 105 293 195 293 195 150 300 150

box
false
0
Polygon -7500403 true true 150 285 285 225 285 75 150 135
Polygon -7500403 true true 150 135 15 75 150 15 285 75
Polygon -7500403 true true 15 75 15 225 150 285 150 135
Line -16777216 false 150 285 150 135
Line -16777216 false 150 135 15 75
Line -16777216 false 150 135 285 75

bug
true
0
Circle -7500403 true true 96 182 108
Circle -7500403 true true 110 127 80
Circle -7500403 true true 110 75 80
Line -7500403 true 150 100 80 30
Line -7500403 true 150 100 220 30

butterfly
true
0
Polygon -7500403 true true 150 165 209 199 225 225 225 255 195 270 165 255 150 240
Polygon -7500403 true true 150 165 89 198 75 225 75 255 105 270 135 255 150 240
Polygon -7500403 true true 139 148 100 105 55 90 25 90 10 105 10 135 25 180 40 195 85 194 139 163
Polygon -7500403 true true 162 150 200 105 245 90 275 90 290 105 290 135 275 180 260 195 215 195 162 165
Polygon -16777216 true false 150 255 135 225 120 150 135 120 150 105 165 120 180 150 165 225
Circle -16777216 true false 135 90 30
Line -16777216 false 150 105 195 60
Line -16777216 false 150 105 105 60

car
false
0
Polygon -7500403 true true 300 180 279 164 261 144 240 135 226 132 213 106 203 84 185 63 159 50 135 50 75 60 0 150 0 165 0 225 300 225 300 180
Circle -16777216 true false 180 180 90
Circle -16777216 true false 30 180 90
Polygon -16777216 true false 162 80 132 78 134 135 209 135 194 105 189 96 180 89
Circle -7500403 true true 47 195 58
Circle -7500403 true true 195 195 58

circle
false
0
Circle -7500403 true true 0 0 300

circle 2
false
0
Circle -7500403 true true 0 0 300
Circle -16777216 true false 30 30 240

cow
false
0
Polygon -7500403 true true 200 193 197 249 179 249 177 196 166 187 140 189 93 191 78 179 72 211 49 209 48 181 37 149 25 120 25 89 45 72 103 84 179 75 198 76 252 64 272 81 293 103 285 121 255 121 242 118 224 167
Polygon -7500403 true true 73 210 86 251 62 249 48 208
Polygon -7500403 true true 25 114 16 195 9 204 23 213 25 200 39 123

cylinder
false
0
Circle -7500403 true true 0 0 300

dot
false
0
Circle -7500403 true true 90 90 120

face happy
false
0
Circle -7500403 true true 8 8 285
Circle -16777216 true false 60 75 60
Circle -16777216 true false 180 75 60
Polygon -16777216 true false 150 255 90 239 62 213 47 191 67 179 90 203 109 218 150 225 192 218 210 203 227 181 251 194 236 217 212 240

face neutral
false
0
Circle -7500403 true true 8 7 285
Circle -16777216 true false 60 75 60
Circle -16777216 true false 180 75 60
Rectangle -16777216 true false 60 195 240 225

face sad
false
0
Circle -7500403 true true 8 8 285
Circle -16777216 true false 60 75 60
Circle -16777216 true false 180 75 60
Polygon -16777216 true false 150 168 90 184 62 210 47 232 67 244 90 220 109 205 150 198 192 205 210 220 227 242 251 229 236 206 212 183

fish
false
0
Polygon -1 true false 44 131 21 87 15 86 0 120 15 150 0 180 13 214 20 212 45 166
Polygon -1 true false 135 195 119 235 95 218 76 210 46 204 60 165
Polygon -1 true false 75 45 83 77 71 103 86 114 166 78 135 60
Polygon -7500403 true true 30 136 151 77 226 81 280 119 292 146 292 160 287 170 270 195 195 210 151 212 30 166
Circle -16777216 true false 215 106 30

flag
false
0
Rectangle -7500403 true true 60 15 75 300
Polygon -7500403 true true 90 150 270 90 90 30
Line -7500403 true 75 135 90 135
Line -7500403 true 75 45 90 45

flower
false
0
Polygon -10899396 true false 135 120 165 165 180 210 180 240 150 300 165 300 195 240 195 195 165 135
Circle -7500403 true true 85 132 38
Circle -7500403 true true 130 147 38
Circle -7500403 true true 192 85 38
Circle -7500403 true true 85 40 38
Circle -7500403 true true 177 40 38
Circle -7500403 true true 177 132 38
Circle -7500403 true true 70 85 38
Circle -7500403 true true 130 25 38
Circle -7500403 true true 96 51 108
Circle -16777216 true false 113 68 74
Polygon -10899396 true false 189 233 219 188 249 173 279 188 234 218
Polygon -10899396 true false 180 255 150 210 105 210 75 240 135 240

house
false
0
Rectangle -7500403 true true 45 120 255 285
Rectangle -16777216 true false 120 210 180 285
Polygon -7500403 true true 15 120 150 15 285 120
Line -16777216 false 30 120 270 120

leaf
false
0
Polygon -7500403 true true 150 210 135 195 120 210 60 210 30 195 60 180 60 165 15 135 30 120 15 105 40 104 45 90 60 90 90 105 105 120 120 120 105 60 120 60 135 30 150 15 165 30 180 60 195 60 180 120 195 120 210 105 240 90 255 90 263 104 285 105 270 120 285 135 240 165 240 180 270 195 240 210 180 210 165 195
Polygon -7500403 true true 135 195 135 240 120 255 105 255 105 285 135 285 165 240 165 195

line
true
0
Line -7500403 true 150 0 150 300

line half
true
0
Line -7500403 true 150 0 150 150

pentagon
false
0
Polygon -7500403 true true 150 15 15 120 60 285 240 285 285 120

person
false
0
Circle -7500403 true true 110 5 80
Polygon -7500403 true true 105 90 120 195 90 285 105 300 135 300 150 225 165 300 195 300 210 285 180 195 195 90
Rectangle -7500403 true true 127 79 172 94
Polygon -7500403 true true 195 90 240 150 225 180 165 105
Polygon -7500403 true true 105 90 60 150 75 180 135 105

plant
false
0
Rectangle -7500403 true true 135 90 165 300
Polygon -7500403 true true 135 255 90 210 45 195 75 255 135 285
Polygon -7500403 true true 165 255 210 210 255 195 225 255 165 285
Polygon -7500403 true true 135 180 90 135 45 120 75 180 135 210
Polygon -7500403 true true 165 180 165 210 225 180 255 120 210 135
Polygon -7500403 true true 135 105 90 60 45 45 75 105 135 135
Polygon -7500403 true true 165 105 165 135 225 105 255 45 210 60
Polygon -7500403 true true 135 90 120 45 150 15 180 45 165 90

sheep
false
15
Circle -1 true true 203 65 88
Circle -1 true true 70 65 162
Circle -1 true true 150 105 120
Polygon -7500403 true false 218 120 240 165 255 165 278 120
Circle -7500403 true false 214 72 67
Rectangle -1 true true 164 223 179 298
Polygon -1 true true 45 285 30 285 30 240 15 195 45 210
Circle -1 true true 3 83 150
Rectangle -1 true true 65 221 80 296
Polygon -1 true true 195 285 210 285 210 240 240 210 195 210
Polygon -7500403 true false 276 85 285 105 302 99 294 83
Polygon -7500403 true false 219 85 210 105 193 99 201 83

square
false
0
Rectangle -7500403 true true 30 30 270 270

square 2
false
0
Rectangle -7500403 true true 30 30 270 270
Rectangle -16777216 true false 60 60 240 240

star
false
0
Polygon -7500403 true true 151 1 185 108 298 108 207 175 242 282 151 216 59 282 94 175 3 108 116 108

target
false
0
Circle -7500403 true true 0 0 300
Circle -16777216 true false 30 30 240
Circle -7500403 true true 60 60 180
Circle -16777216 true false 90 90 120
Circle -7500403 true true 120 120 60

tree
false
0
Circle -7500403 true true 118 3 94
Rectangle -6459832 true false 120 195 180 300
Circle -7500403 true true 65 21 108
Circle -7500403 true true 116 41 127
Circle -7500403 true true 45 90 120
Circle -7500403 true true 104 74 152

triangle
false
0
Polygon -7500403 true true 150 30 15 255 285 255

triangle 2
false
0
Polygon -7500403 true true 150 30 15 255 285 255
Polygon -16777216 true false 151 99 225 223 75 224

truck
false
0
Rectangle -7500403 true true 4 45 195 187
Polygon -7500403 true true 296 193 296 150 259 134 244 104 208 104 207 194
Rectangle -1 true false 195 60 195 105
Polygon -16777216 true false 238 112 252 141 219 141 218 112
Circle -16777216 true false 234 174 42
Rectangle -7500403 true true 181 185 214 194
Circle -16777216 true false 144 174 42
Circle -16777216 true false 24 174 42
Circle -7500403 false true 24 174 42
Circle -7500403 false true 144 174 42
Circle -7500403 false true 234 174 42

turtle
true
0
Polygon -10899396 true false 215 204 240 233 246 254 228 266 215 252 193 210
Polygon -10899396 true false 195 90 225 75 245 75 260 89 269 108 261 124 240 105 225 105 210 105
Polygon -10899396 true false 105 90 75 75 55 75 40 89 31 108 39 124 60 105 75 105 90 105
Polygon -10899396 true false 132 85 134 64 107 51 108 17 150 2 192 18 192 52 169 65 172 87
Polygon -10899396 true false 85 204 60 233 54 254 72 266 85 252 107 210
Polygon -7500403 true true 119 75 179 75 209 101 224 135 220 225 175 261 128 261 81 224 74 135 88 99

wheel
false
0
Circle -7500403 true true 3 3 294
Circle -16777216 true false 30 30 240
Line -7500403 true 150 285 150 15
Line -7500403 true 15 150 285 150
Circle -7500403 true true 120 120 60
Line -7500403 true 216 40 79 269
Line -7500403 true 40 84 269 221
Line -7500403 true 40 216 269 79
Line -7500403 true 84 40 221 269

wolf
false
0
Polygon -16777216 true false 253 133 245 131 245 133
Polygon -7500403 true true 2 194 13 197 30 191 38 193 38 205 20 226 20 257 27 265 38 266 40 260 31 253 31 230 60 206 68 198 75 209 66 228 65 243 82 261 84 268 100 267 103 261 77 239 79 231 100 207 98 196 119 201 143 202 160 195 166 210 172 213 173 238 167 251 160 248 154 265 169 264 178 247 186 240 198 260 200 271 217 271 219 262 207 258 195 230 192 198 210 184 227 164 242 144 259 145 284 151 277 141 293 140 299 134 297 127 273 119 270 105
Polygon -7500403 true true -1 195 14 180 36 166 40 153 53 140 82 131 134 133 159 126 188 115 227 108 236 102 238 98 268 86 269 92 281 87 269 103 269 113

x
false
0
Polygon -7500403 true true 270 75 225 30 30 225 75 270
Polygon -7500403 true true 30 75 75 30 270 225 225 270

@#$#@#$#@
NetLogo 5.3.1
@#$#@#$#@
@#$#@#$#@
@#$#@#$#@
@#$#@#$#@
@#$#@#$#@
default
0.0
-0.2 0 0.0 1.0
0.0 1 1.0 0.0
0.2 0 0.0 1.0
link direction
true
0
Line -7500403 true 150 150 90 180
Line -7500403 true 150 150 210 180

@#$#@#$#@
0
@#$#@#$#@
