# Supplementary material for: Individual-based simulation of the spatial and temporal dynamics of macroinvertebrate functional groups provides insights into benthic community assembly mechanisms
Source: PeerJ. 2018 Jun 18;6:e5038. doi: 10.7717/peerj.5038 (PMC6011875; doi:10.7717/peerj.5038)
Supplement: Supplemental Information 2 — Models subtidal and intertidal are the fine-scale models of the subtidal and the intertidal zone, respectively. Model rance is the coarse-scale model. The folders sed and ls contain the GIS substrate data and the LevelSpace extension, respectively. [file peerj-06-5038-s002.zip › model/subtidal.nlogo]

globals [es ed s m l sm la xy n p1 p2 p3 p4 g1 g2 g3 g4 g5 g6 g7 g8 g9 g10 g11 g12 g13 g14 g15 g16 ba fg1 fg2 fg3 fg4 fg5 fg6 fg7 fg8 fg9 fg10 fg11 fg12 fg13 fg14 fg15 fg16] ; define variables of abundances of sediment stabilizing (es) and destabilizing (ed) groups, central patches of the individuals of small (s), intermediate (m), large (l) infaunal and small (sm), intermediate (la) epifaunal groups that survive at the end of each year, IBM name according to x-y coordinates of respective Rance patch (xy), number of functional groups in the system (n), abundances of 4 predatory groups (p1-p4), abundances of 16 infaunal/epifaunal groups (g1-g16), abundance of infaunal individuals of basibiotic group (ba) and contributions of infaunal/epifaunal groups to the respective spawner pool (fg1-fg16)
patches-own [sp ep g h a ag] ; define patch variables of infaunal (sp) and epifaunal (ep) group occupation, central patches of intermediate and large infaunal (g) and intermediate epifaunal (h) individuals that grow in spite of competition and age of infaunal (a) and epifaunal (ag) individuals that survive at the end of a year

to make-movie ; make movie of model interface during initialization plus 9 time steps
  user-message "First, save your new movie file (choose a name ending with .mov)"
  let path user-new-file
  if not is-string? path [ stop ]
  setup
  movie-start path
  movie-set-frame-rate 1
  movie-grab-interface
  while [ ticks < 10 ]
  [go
    movie-grab-interface ]
  movie-close
  user-message (word "Exported movie to " path)
end

to export ; export all model entities and output to an external file named after the value of the xy variable
  export-world (word xy ".csv")
end

to import ; import all model entities and output from an external file named after the value of the xy variable
  import-world (word xy ".csv")
end

to setup ; initialize the model
  clear-all ; clear all model entities and output
  set s no-patches ; set variable s to an empty patch agentset
  set m no-patches ; set variable m to an empty patch agentset
  set l no-patches ; set variable l to an empty patch agentset
  set sm no-patches ; set variable sm to an empty patch agentset
  set la no-patches ; set variable la to an empty patch agentset
  ask patches [set sp one-of (list 45 45 55 65 65 75 75 75 85 85 85 95 95 105 105 105 115 115 115 125 125 125 135 135 135 145 145 145)] ; randomly attribute an infaunal group to the infaunal group occupation variable of each patch/the chances of each group to be attributed are defined by its fecundity, dispersal distance and early development mode
  ask n-of ( 0.9 * count patches with [ sp = 45 or sp = 55 or sp = 65 or sp = 75 ] ) patches with [ sp = 45 or sp = 55 or sp = 65 or sp = 75 ] [ set sp 35 ] ; randomly remove a subset of newly settled infaunal juveniles of each group from the system/juvenile mortality rates are defined by the body size of each group
  ask n-of ( 0.5 * count patches with [ sp = 85 or sp = 95 or sp = 105 or sp = 115 or sp = 125 ] ) patches with [ sp = 85 or sp = 95 or sp = 105 or sp = 115 or sp = 125 ] [ set sp 35 ]
  ask n-of ( 0.1 * count patches with [ sp = 135 or sp = 145 ] ) patches with [ sp = 135 or sp = 145 ] [ set sp 35 ]
  ask patches with [sp > 80 and sp < 120] [ ; in random order expand patch occupation of surviving juveniles of purely infaunal intermediate groups to 8 immediate neighbors, unless any of them is occupied by an infaunal individual of the same size
    if map [? < 85 or ? > 125] [sp] of neighbors = [true true true true true true true true] [
      ask neighbors [set sp [sp] of myself]
      set g -3 ; assign the value -3 to the central patches variable of purely infaunal intermediate individuals that grew in spite of competition
      ]
    ]
  ask patches with [sp = 125] [ ; in random order expand patch occupation of surviving juveniles of the basibiotic group to 8 immediate neighbors, unless any of them is occupied by an infaunal individual of the same size and provided that at least one patch within each patch's 24 closest neighbors is occupied by an individual of the same group
    if map [? < 85 or ? > 125] [sp] of neighbors = [true true true true true true true true] and count patches in-radius 2.9 with [sp = 125] > 1 [
      ask neighbors [set sp [sp] of myself]
      set g -3 ; assign the value -3 to the central patches variable of basibiotic intermediate individuals that grew in spite of competition
      ]
    ]
  ask patches with [sp > 130] [ ; in random order expand patch occupation of surviving juveniles of infaunal large groups to 24 closest neighbors, unless any of them is occupied by an infaunal individual of the same size
    if map [? < 135] [sp] of other patches in-radius 2.9 = [true true true true true true true true true true true true true true true true true true true true true true true true] [
      ask patches in-radius 2.9 [set sp [sp] of myself]
      set g -5 ; assign the value -5 to the central patches variable of large infaunal individuals that grew in spite of competition
      ]
    ]
  ask patches with [sp > 40 and sp < 80] [set sp (sp - 35) / 10 set g -11 set a 0] ; assign the value -11 to the central patches variable of small infaunal individuals that were not overgrown and set their age to 1 year
  set s (patch-set patches with [g = -11]) ; assign the central patches of small infaunal individuals that were not overgrown to the respective patch set
  ask patches with [g = -3 and sp < 130 and length (filter [? = sp] [sp] of patches in-radius 1.9) = 9] [ask patches in-radius 1.9 [set sp (sp - 35) / 10] set g -7 set a 0] ; assign the value -7 to the central patches variable of intermediate infaunal individuals that grew and were not overgrown and set their age to 1 year
  set m (patch-set patches with [g = -7]) ; assign the central patches of intermediate infaunal individuals that grew and were not overgrown to the respective patch set
  ask patches with [g = -5 and length (filter [? = sp] [sp] of patches in-radius 2.9) = 25] [ask patches in-radius 2.9 [set sp (sp - 35) / 10] set g -9 set a 0] ; assign the value -9 to the central patches variable of large infaunal individuals that grew and were not overgrown and set their age to 1 year
  set l (patch-set patches with [g = -9]) ; assign the central patches of large infaunal individuals that grew and were not overgrown to the respective patch set
  ask patches with [sp > 11] [set sp 35] ; clear the infaunal group occupation variable of patches occupied by infaunal individuals that did not grow or were overgrown

  ask patches with [sp = 9] [set ep one-of (list 165 165 165 175 175 175 185 185 185 195 195 195 205 205 205 215 215)] ; randomly attribute an epifaunal group to the epifaunal group occupation variable of patches occupied by infaunal individuals of the basibiotic group/the chances of each group to be attributed are defined by its fecundity, dispersal distance and early development mode
  ask n-of ( 0.9 * count patches with [ ep = 165 or ep = 175 or ep = 185 ] ) patches with [ ep = 165 or ep = 175 or ep = 185 ] [ set ep 0 ] ; randomly remove a subset of newly settled epifaunal juveniles of each group from the system/juvenile mortality rates are defined by the body size of each group
  ask n-of ( 0.5 * count patches with [ ep = 195 ] ) patches with [ ep = 195 ] [ set ep 0 ]
  ask n-of ( 0.1 * count patches with [ ep = 205 or ep = 215 ] ) patches with [ ep = 205 or ep = 215 ] [ set ep 0 ]
  ask patches with [ep = 215] [ ; in random order expand patch occupation of surviving juveniles of epifaunal intermediate groups associated with rock to 8 immediate neighbors, unless any of them is occupied by an epifaunal individual of the same size
    if map [? < 200] [ep] of neighbors = [true true true true true true true true] [
      ask neighbors [set ep [ep] of myself]
      set h 3 ; assign the value 3 to the central patches variable of epifaunal intermediate individuals associated with rock that grew in spite of competition
      ]
    ]
  ask patches with [ep = 205] [ ; in random order expand patch occupation of surviving juveniles of epifaunal intermediate groups associated with gravel to 8 immediate neighbors, unless any of them is occupied by an epifaunal individual of the same size
    if map [? < 200] [ep] of neighbors = [true true true true true true true true] [
      ask neighbors [set ep [ep] of myself]
      set h 3 ; assign the value 3 to the central patches variable of epifaunal intermediate individuals associated with gravel that grew in spite of competition
      ]
    ]
  ask patches with [ep > 160 and ep < 200] [set ep (ep - 35) / 10 set h 5 set ag 0] ; assign the value 5 to the central patches variable of small epifaunal individuals that were not overgrown and set their age to 1 year
  set sm (patch-set patches with [h = 5]) ; assign the central patches of small epifaunal individuals that were not overgrown to the respective patch set
  ask patches with [h = 3 and length (filter [? = ep] [ep] of patches in-radius 1.9) = 9] [ask patches in-radius 1.9 [set ep (ep - 35) / 10] set h 7 set ag 0] ; assign the value 7 to the central patches variable of intermediate epifaunal individuals that grew and were not overgrown and set their age to 1 year
  set la (patch-set patches with [h = 7]) ; assign the central patches of intermediate epifaunal individuals that grew and were not overgrown to the respective patch set
  ask patches with [ep > 18] [set ep 0] ; clear the epifaunal group occupation variable of patches occupied by epifaunal individuals that did not grow

  set g1 count patches with [ sp = 1 ] ; give the small infaunal groups abundance variables values equal to the number of patches occupied by each group
  set g2 count patches with [ sp = 2 ]
  set g3 count patches with [ sp = 3 ]
  set g4 count patches with [ sp = 4 ]
  set g5 count patches with [ sp = 5 ] / 9 ; give the intermediate infaunal groups abundance variables values equal to the number of patches occupied by each group divided by the individually occupied number of patches
  set g6 count patches with [ sp = 6 ] / 9
  set g7 count patches with [ sp = 7 ] / 9
  set g8 count patches with [ sp = 8 ] / 9
  set g9 count patches with [ sp = 9 ] / 9
  set ba g9 ; give the infaunal basibionts abundance variable a value equal to the infaunal abundance of the basibiotic group
  set g10 count patches with [ sp = 10 ] / 25 ; give the large infaunal groups abundance variables values equal to the number of patches occupied by each group divided by the individually occupied number of patches
  set g11 count patches with [ sp = 11 ] / 25
  set p1 round ((g4 + g7) / 10) ; give the predatory groups abundance variables values equal to the sum of their prey groups abundance divided by 10
  set p3 round ((g4 + g5) / 10)
  set p2 round ((g7 + g11) / 10)
  set p4 round ((p1 + p3) / 10)
  set es (g5 + g10) ; give the sediment stabilizing groups abundance variable a value equal to the sum of the abundances of intermediate and large sessile stabilizers
  set ed (g7 + g11) ; give the sediment destabilizing groups abundance variable a value equal to the sum of the abundances of intermediate and large destabilizers
  ask patches [set pcolor sp] ; color patches according to their infaunal group occupation variable

  set g12 count patches with [ ep = 13 ] ; give the small epifaunal groups abundance variables values equal to the number of patches occupied by each group
  set g13 count patches with [ ep = 14 ]
  set g14 count patches with [ ep = 15 ]
  set g9 g9 + count patches with [ ep = 16 ] ; give the basibiotic group abundance variable a value equal to the sum of the abundances of the infaunal and epifaunal individuals of the group
  set g15 count patches with [ ep = 17 ] / 9 ; give the intermediate epifaunal groups abundance variables values equal to the number of patches occupied by each group divided by the individually occupied number of patches
  set g16 count patches with [ ep = 18 ] / 9
  ask patches with [ ep > 0 ] [ set pcolor ep ] ; color patches occupied by epifaunal individuals according to their epifaunal group occupation variable

  set n length filter [? > 0] (list g1 g2 g3 g4 g5 g6 g7 g8 g9 g10 g11 g12 g13 g14 g15 g16 p1 p2 p3 p4) ; give the variable of number of functional groups in the system a value equal to the number of groups with abundances larger than 0
  reset-ticks ; set tick counter to zero, set up and update all plots
end

to go ; move the model one step forward
  set-current-plot "Functional group abundance" ; clear the histogram of functional group abundances
  clear-plot
  tick ; advance the tick counter by one and update all plots
  do-recruitment ; run the recruitment submodel
  do-competition ; run the competition submodel
  do-ageing ; run the ageing submodel
  do-mortality ; run the mortality submodel
end

to do-recruitment ; run the recruitment submodel
  output-print " " output-type "f " output-type fg1 output-type " " output-type fg2 output-type " " output-type fg3 output-type " " output-type fg4 output-type " " output-type fg5 output-type " " output-type fg6 output-type " " output-type fg7 output-type " " output-type fg8 output-type " " output-type fg9 output-type " " output-type fg10 output-type " " output-type fg11 output-type " " output-type fg12 output-type " " output-type fg13 output-type " " output-type fg14 output-type " " output-type fg15 output-type " " output-print fg16 ; print out the values of infaunal/epifaunal groups contribution to the respective spawner pool
  let fg ( fg1 + fg2 + fg3 + fg4 + fg5 + fg6 + fg7 + fg8 + fg9 + fg10 + fg11 ) ; define the contribution of infaunal groups to the respective spawner pool as the contribution of each group to the total abundance of the respective set of groups during the previous time step
  ifelse es > ed ; randomly attribute an infaunal group to the infaunal group occupation variable of patches that are not occupied by infauna/the chances of each group to be attributed are defined by its fecundity, dispersal distance, early development mode, role in sediment engineering, position in the sediment, contribution to the infaunal spawner pool and the relative abundance of sediment stabilizing and destabilizing groups
  [ ask patches with [sp = 35] [ set sp one-of (se n-values ((fg1 / fg) * 200) [45] n-values ((fg2 / fg) * 50) [55] n-values ((fg3 / fg) * 100) [65] n-values ((fg4 / fg) * 150) [75] n-values ((fg5 / fg) * 600) [85] n-values ((fg6 / fg) * 100) [95] n-values ((fg7 / fg) * 150) [105] n-values ((fg8 / fg) * 150) [115] n-values ((fg9 / fg) * 600) [125] n-values ((fg10 / fg) * 600) [135] n-values ((fg11 / fg) * 150) [145]) ] ]
  [ ask patches with [sp = 35] [ set sp one-of (se n-values ((fg1 / fg) * 200) [45] n-values ((fg2 / fg) * 50) [55] n-values ((fg3 / fg) * 100) [65] n-values ((fg4 / fg) * 600) [75] n-values ((fg5 / fg) * 150) [85] n-values ((fg6 / fg) * 100) [95] n-values ((fg7 / fg) * 600) [105] n-values ((fg8 / fg) * 150) [115] n-values ((fg9 / fg) * 150) [125] n-values ((fg10 / fg) * 150) [135] n-values ((fg11 / fg) * 600) [145]) ] ]
  ask n-of ( 0.9 * count patches with [ sp = 45 or sp = 55 or sp = 65 or sp = 75 ] ) patches with [ sp = 45 or sp = 55 or sp = 65 or sp = 75 ] [ set sp 35 ] ; randomly remove a subset of newly settled infaunal juveniles of each group from the system/juvenile mortality rates are defined by the body size of each group
  ask n-of ( 0.5 * count patches with [ sp = 85 or sp = 95 or sp = 105 or sp = 115 or sp = 125 ] ) patches with [ sp = 85 or sp = 95 or sp = 105 or sp = 115 or sp = 125 ] [ set sp 35 ]
  ask n-of ( 0.1 * count patches with [ sp = 135 or sp = 145 ] ) patches with [ sp = 135 or sp = 145 ] [ set sp 35 ]

let fge ( fg9 + fg12 + fg13 + fg14 + fg15 + fg16 ) ; define the contribution of epifaunal groups to the respective spawner pool as the contribution of each group to the total abundance of the respective set of groups during the previous time step
  ask patches with [sp = 9 and ep = 0] [ set ep one-of (se n-values ((fg9 / fge) * 300) [195] n-values ((fg12 / fge) * 300) [165] n-values ((fg13 / fge) * 300) [175] n-values ((fg14 / fge) * 300) [185] n-values ((fg15 / fge) * 300) [205] n-values ((fg16 / fg) * 200) [215] ) ] ; randomly attribute an epifaunal group to the epifaunal group occupation variable of patches occupied by infaunal individuals of the basibiotic group that are not occupied by epifauna/the chances of each group to be attributed are defined by its fecundity, dispersal distance, early development mode and contribution to the infaunal spawner pool
  ask n-of ( 0.9 * count patches with [ ep = 165 or ep = 175 or ep = 185 ] ) patches with [ ep = 165 or ep = 175 or ep = 185 ] [ set ep 0 ] ; randomly remove a subset of newly settled epifaunal juveniles of each group from the system/juvenile mortality rates are defined by the body size of each group
  ask n-of ( 0.5 * count patches with [ ep = 195 ] ) patches with [ ep = 195 ] [ set ep 0 ]
  ask n-of ( 0.1 * count patches with [ ep = 205 or ep = 215 ] ) patches with [ ep = 205 or ep = 215 ] [ set ep 0 ]
end

to do-competition ; run the competition submodel
  ask patches with [sp > 80 and sp < 120] [ ; in random order expand patch occupation of surviving juveniles of purely infaunal intermediate groups to 8 immediate neighbors, unless any of them is occupied by an infaunal individual of the same size
    if map [(? < 5 or ? > 11) and (? < 85 or ? > 125)] [sp] of neighbors = [true true true true true true true true] [
      ask neighbors [set sp [sp] of myself]
      set g 1 / ticks ; assign the value 1/time step to the central patches variable of purely infaunal intermediate individuals that grew in spite of competition
      ]
    ]
  ask patches with [sp = 125] [ ; in random order expand patch occupation of surviving juveniles of the basibiotic group to 8 immediate neighbors, unless any of them is occupied by an infaunal individual of the same size and provided that at least one patch within each patch's 24 closest neighbors is occupied by an individual of the same group
    if map [(? < 5 or ? > 11) and (? < 85 or ? > 125)] [sp] of neighbors = [true true true true true true true true] and count patches in-radius 2.9 with [sp = 9] > 0 [
      ask neighbors [set sp [sp] of myself]
      set g 1 / ticks ; assign the value 1/time step to the central patches variable of basibiotic intermediate individuals that grew in spite of competition
      ]
    ]
  ask patches with [sp > 130] [ ; in random order expand patch occupation of surviving juveniles of infaunal large groups to 24 closest neighbors, unless any of them is occupied by an infaunal individual of the same size
    if map [(? < 10 or ? > 11) and ? < 135] [sp] of other patches in-radius 2.9 = [true true true true true true true true true true true true true true true true true true true true true true true true] [
      ask patches in-radius 2.9 [set sp [sp] of myself]
      set g 2 * ticks ; assign the value 2xtime step to the central patches variable of large infaunal individuals that grew in spite of competition
      ]
    ]

  ask patches with [ep = 215] [ ; in random order expand patch occupation of surviving juveniles of epifaunal intermediate groups associated with rock to 8 immediate neighbors, unless any of them is occupied by an epifaunal individual of the same size
    if map [(? < 17 or ? > 18) and ? < 205] [ep] of neighbors = [true true true true true true true true] [
      ask neighbors [set ep [ep] of myself]
      set h 2 * ticks ; assign the value 2xtime step to the central patches variable of epifaunal intermediate individuals associated with rock that grew in spite of competition
      ]
    ]
  ask patches with [ep = 205] [ ; in random order expand patch occupation of surviving juveniles of epifaunal intermediate groups associated with gravel to 8 immediate neighbors, unless any of them is occupied by an epifaunal individual of the same size
    if map [(? < 17 or ? > 18) and ? < 205] [ep] of neighbors = [true true true true true true true true] [
      ask neighbors [set ep [ep] of myself]
      set h 2 * ticks ; assign the value 2xtime step to the central patches variable of epifaunal intermediate individuals associated with gravel that grew in spite of competition
      ]
    ]
end

to do-ageing ; run the ageing submodel
  ask s [set a a + 1] ; add one year to the age of small infaunal individuals that survived from the previous time step
  ask m [set a a + 1] ; add one year to the age of intermediate infaunal individuals that survived from the previous time step
  ask l [set a a + 1] ; add one year to the age of large infaunal individuals that survived from the previous time step

  ask sm [set ag ag + 1] ; add one year to the age of small epifaunal individuals that survived from the previous time step
  ask la [set ag ag + 1] ; add one year to the age of intermediate epifaunal individuals that survived from the previous time step
end

to do-mortality ; run the mortality submodel
  ask patches with [sp > 40 and sp < 80] [set sp (sp - 35) / 10 set a 0] ; set the age of newly settled small infaunal individuals that were not overgrown to 1 year and
  set s patches with [sp < 5] ; add them to the respective patch set
  ask m with [length (filter [? = sp] [sp] of patches in-radius 1.9) != 9 or sp > 9] [ask patches in-radius 1.9 with [sp < 130] [set sp 35] ask la in-radius 1.9 [set ep 0] ask patches in-radius 1.9 with [ep < 17 or (ep > 160 and ep < 200) or h = 2 * ticks] [set ep 0]] ; clear the infaunal and epifaunal group occupation variable of patches occupied by intermediate infaunal individuals that were overgrown
  set m m with [sp < 10] ; remove the central patches of intermediate infaunal individuals that were overgrown from the respective patch set of individuals that survive at the end of the year
  ask patches with [g = 1 / ticks and sp > 80 and sp < 130 and length (filter [? = sp] [sp] of patches in-radius 1.9) = 9] [ask patches in-radius 1.9 [set sp (sp - 35) / 10] set g -1 / ticks set a 0] ; assign the value -1/time step to the central patches variable of intermediate infaunal individuals that grew and were not overgrown and set their age to 1 year
  set m (patch-set m patches with [g = -1 / ticks]) ; add the central patches of intermediate infaunal individuals that grew and were not overgrown to the respective patch set
  ask patches with [g = 2 * ticks] [ask patches in-radius 2.9 [set sp (sp - 35) / 10] set a 0] ; set the age of newly settled large infaunal individuals that grew to 1 year and
  set l (patch-set l patches with [g = 2 * ticks]) ; add them to the respective patch set
  ask patches with [sp > 11] [set sp 35] ; clear the infaunal group occupation variable of patches occupied by newly settled infaunal individuals that did not grow or were overgrown
  ask s with [sp = 1 and a > 0] [set sp 35] ; clear the infaunal group occupation variable of patches occupied by small infaunal individuals that reached their lifespan
  ask s with [sp = 2 and a > 8] [set sp 35]
  ask s with [sp = 3 and a > 0] [set sp 35]
  ask s with [sp = 4 and a > 0] [set sp 35]
  ask m with [sp = 5 and a > 2] [ask patches in-radius 1.9 [set sp 35]] ; clear the infaunal group occupation variable of patches occupied by intermediate infaunal individuals that reached their lifespan
  ask m with [sp = 6 and a > 13] [ask patches in-radius 1.9 [set sp 35]]
  ask m with [sp = 7 and a > 1] [ask patches in-radius 1.9 [set sp 35]]
  ask m with [sp = 8 and a > 7] [ask patches in-radius 1.9 [set sp 35]]

  ask patches with [ep > 160 and ep < 200] [set ep (ep - 35) / 10 set ag 0] ; set the age of newly settled small epifaunal individuals that were not overgrown to 1 year
  ask sm with [ep = 13 and ag > 0] [set ep 0] ; clear the epifaunal group occupation variable of patches occupied by small epifaunal individuals that reached their lifespan
  ask sm with [ep = 14 and ag > 0] [set ep 0]
  ask sm with [ep = 15 and ag > 0] [set ep 0]
  ask sm with [ep = 16 and ag > 9] [set ep 0]
  ask m with [sp = 9 and a > 9] [ ; ask infaunal individuals of the basibiotic group that reached their lifespan
    ifelse length (filter [? = 16] [ep] of patches in-radius 1.9) > 0 ; if they have any epibiotic individuals of the same group
    [set a max [ag] of patches in-radius 1.9 with [ep = 16] ask max-one-of patches in-radius 1.9 with [ep = 16] [ag] [set ep 0]] ; to take the age of the oldest one and remove it from the epibionts
    [ask patches in-radius 1.9 [set sp 35 set ep 0]]] ; otherwise clear the infaunal and epifaunal group occupation variable of patches occupied by them
  set sm patches with [ep > 0 and ep < 17] ; add newly settled small epifaunal individuals that were not overgrown to the respective patch set
  ask la with [length (filter [? = ep] [ep] of patches in-radius 1.9) != 9] [ask patches in-radius 1.9 [set ep 0]] ; clear the epifaunal group occupation variable of patches occupied by intermediate epifaunal individuals that are no more epibionts
  ask patches with [h = 2 * ticks and ep > 200] [ask patches in-radius 1.9 [set ep (ep - 35) / 10] set h -2 * ticks set ag 0] ; set the age of newly settled intermediate epifaunal individuals that grew to 1 year and
  set la (patch-set la with [ep > 0] patches with [h = -2 * ticks]) ; add them to the respective patch set
  ask patches with [ep > 18] [set ep 0] ; clear the epifaunal group occupation variable of patches occupied by intermediate epifaunal individuals that did not grow
  ask la with [ep = 17 and ag > 8] [ask patches in-radius 1.9 [set ep 0]] ; clear the epifaunal group occupation variable of patches occupied by intermediate epifaunal individuals that reached their lifespan
  ask la with [ep = 18 and ag > 10] [ask patches in-radius 1.9 [set ep 0]]
  set sm sm with [(ep = 13 and ag < 1) or (ep = 14 and ag < 1) or (ep = 15 and ag < 1) or (ep = 16 and ag < 10)] ; update the patch set of small epifaunal individuals
  set la la with [(ep = 17 and ag < 9) or (ep = 18 and ag < 11)] ; update the patch set of intermediate epifaunal individuals

  ask l with [sp = 10 and a > 2] [ask patches in-radius 2.9 [set sp 35]] ; clear the infaunal group occupation variable of patches occupied by large infaunal individuals that reached their lifespan
  ask l with [sp = 11 and a > 1] [ask patches in-radius 2.9 [set sp 35]]
  let pr4 count s with [sp = 4] ; assign the abundances of prey groups to the potential prey variables
  let pr5 count m with [sp = 5]
  let pr7 count m with [sp = 7]
  let pr11 count l with [sp = 11]
  ifelse pr11 >= pr7 ; if larger prey was more or equally abundant to smaller prey
  [ask n-of min list p2 count l with [sp = 11 and a < 2] l with [sp = 11 and a < 2] [ask patches in-radius 2.9 [set sp 35]]] ; randomly remove as many larger prey individuals as there were large predators
  [ask n-of min list max list 0 (p2 - count m with [sp = 7 and a < 2]) count l with [sp = 11 and a < 2] l with [sp = 11 and a < 2] [ask patches in-radius 2.9 [set sp 35]]] ; otherwise randomly remove as many larger prey individuals as there were large predators minus the abundance of the smaller prey
  set l l with [(sp = 10 and a < 3) or (sp = 11 and a < 2)] ; update the patch set of large epifaunal individuals
  ifelse pr7 > pr11 ; if smaller prey was more abundant than larger prey
  [ask n-of min list p2 count m with [sp = 7 and a < 2] m with [sp = 7 and a < 2] [ask patches in-radius 1.9 [set sp 35]]] ; randomly remove as many smaller prey individuals as there were large predators
  [ask n-of min list max list 0 (p2 - count l with [sp = 11 and a < 2]) count m with [sp = 7 and a < 2] m with [sp = 7 and a < 2] [ask patches in-radius 1.9 [set sp 35]]] ; otherwise randomly remove as many smaller prey individuals as there were large predators minus the abundance of the larger prey
  ifelse pr5 >= pr4 ; if larger prey was more or equally abundant to smaller prey
  [ask n-of min list p3 count m with [sp = 5 and a < 3] m with [sp = 5 and a < 3] [ask patches in-radius 1.9 [set sp 35]]] ; randomly remove as many larger prey individuals as there were intermediate predators
  [ask n-of min list max list 0 (p3 - count s with [sp = 4 and a < 1]) count m with [sp = 5 and a < 3] m with [sp = 5 and a < 3] [ask patches in-radius 1.9 [set sp 35]]] ; otherwise randomly remove as many larger prey individuals as there were intermediate predators minus the abundance of the smaller prey
  ifelse pr7 >= pr4 ; if larger prey was more or equally abundant to smaller prey
  [ask n-of min list p1 count m with [sp = 7 and a < 2] m with [sp = 7 and a < 2] [ask patches in-radius 1.9 [set sp 35]]] ; randomly remove as many larger prey individuals as there were small predators
  [ask n-of min list max list 0 (p1 - count s with [sp = 4 and a < 1]) count m with [sp = 7 and a < 2] m with [sp = 7 and a < 2] [ask patches in-radius 1.9 [set sp 35]]] ; otherwise randomly remove as many larger prey individuals as there were small predators minus the abundance of the smaller prey
  set m m with [(sp = 5 and a < 3) or (sp = 6 and a < 14) or (sp = 7 and a < 2) or (sp = 8 and a < 8) or (sp = 9 and a < 10)] ; update the patch set of intermediate epifaunal individuals
  ifelse pr4 > pr5 ; if smaller prey was more abundant than larger prey
  [ask n-of min list p3 count s with [sp = 4] s with [sp = 4] [set sp 35]] ; randomly remove as many smaller prey individuals as there were intermediate predators
  [ask n-of min list max list 0 (p3 - count m with [sp = 5]) count s with [sp = 4] s with [sp = 4] [set sp 35]] ; otherwise randomly remove as many smaller prey individuals as there were small predators minus the abundance of the larger prey
  ifelse pr4 > pr7 ; if smaller prey was more abundant than larger prey
  [ask n-of min list p1 count s with [sp = 4] s with [sp = 4] [set sp 35]] ; randomly remove as many smaller prey individuals as there were small predators
  [ask n-of min list max list 0 (p1 - count m with [sp = 7]) count s with [sp = 4] s with [sp = 4] [set sp 35]] ; otherwise randomly remove as many smaller prey individuals as there were small predators minus the abundance of the larger prey
  set s s with [(sp = 1 and a < 1) or (sp = 2 and a < 9) or (sp = 3 and a < 1) or (sp = 4 and a < 1)] ; update the patch set of small epifaunal individuals
  set g1 count patches with [ sp = 1 ] ; give the small infaunal groups abundance variables values equal to the number of patches occupied by each group
  set g2 count patches with [ sp = 2 ]
  set g3 count patches with [ sp = 3 ]
  set g4 count patches with [ sp = 4 ]
  set g5 count patches with [ sp = 5 ] / 9 ; give the intermediate infaunal groups abundance variables values equal to the number of patches occupied by each group divided by the individually occupied number of patches
  set g6 count patches with [ sp = 6 ] / 9
  set g7 count patches with [ sp = 7 ] / 9
  set g8 count patches with [ sp = 8 ] / 9
  set g9 count patches with [ sp = 9 ] / 9
  set ba g9 ; give the infaunal basibionts abundance variable a value equal to the infaunal abundance of the basibiotic group
  set g10 count patches with [ sp = 10 ] / 25 ; give the large infaunal groups abundance variables values equal to the number of patches occupied by each group divided by the individually occupied number of patches
  set g11 count patches with [ sp = 11 ] / 25
  set p1 round ((g4 + g7) / 10) ; give the predatory groups abundance variables values equal to the sum of their prey groups abundance divided by 10
  set p3 round ((g4 + g5) / 10)
  set p2 round ((g7 + g11) / 10)
  set p4 round ((p1 + p3) / 10)
  set es (g5 + g10) ; give the sediment stabilizing groups abundance variable a value equal to the sum of the abundances of intermediate and large sessile stabilizers
  set ed (g7 + g11) ; give the sediment destabilizing groups abundance variable a value equal to the sum of the abundances of intermediate and large destabilizers
  ask patches [set pcolor sp] ; color patches according to their infaunal group occupation variable

  set g12 count patches with [ ep = 13 ] ; give the small epifaunal groups abundance variables values equal to the number of patches occupied by each group
  set g13 count patches with [ ep = 14 ]
  set g14 count patches with [ ep = 15 ]
  set g9 g9 + count patches with [ ep = 16 ] ; give the basibiotic group abundance variable a value equal to the sum of the abundances of the infaunal and epifaunal individuals of the group
  set g15 count patches with [ ep = 17 ] / 9 ; give the intermediate epifaunal groups abundance variables values equal to the number of patches occupied by each group divided by the individually occupied number of patches
  set g16 count patches with [ ep = 18 ] / 9
  ask patches with [ ep > 0 ] [ set pcolor ep ] ; color patches occupied by epifaunal individuals according to their epifaunal group occupation variable

  output-type "g " output-type g1 output-type " " output-type g2 output-type " " output-type g3 output-type " " output-type g4 output-type " " output-type g5 output-type " " output-type g6 output-type " " output-type g7 output-type " " output-type g8 output-type " " output-type g9 output-type " " output-type g10 output-type " " output-type g11 output-type " " output-type g12 output-type " " output-type g13 output-type " " output-type g14 output-type " " output-type g15 output-type " " output-type g16 output-type " " output-type p1 output-type " " output-type p2 output-type " " output-type p3 output-type " " output-print p4 ; print out the values of infaunal/epifaunal and predatory groups abundance
  set n length filter [? > 0] (list g1 g2 g3 g4 g5 g6 g7 g8 g9 g10 g11 g12 g13 g14 g15 g16 p1 p2 p3 p4) ; give the variable of number of functional groups in the system a value equal to the number of groups with abundances larger than 0
end
@#$#@#$#@
GRAPHICS-WINDOW
501
10
995
525
60
60
4.0
1
4
1
1
1
0
1
1
1
-60
60
-60
60
1
1
1
ticks
30.0

BUTTON
1062
10
1135
43
NIL
setup
NIL
1
T
OBSERVER
NIL
NIL
NIL
NIL
1

PLOT
37
274
484
537
Evolution of functional group abundance
Ticks
Abundance
0.0
0.0
0.0
0.0
true
true
"" ""
PENS
"FG1" 1.0 0 -2674135 true "" "plot g1"
"FG2" 1.0 0 -955883 true "" "plot g2"
"FG3" 1.0 0 -1184463 true "" "plot g3"
"FG4" 1.0 0 -10899396 true "" "plot g4"
"FG5" 1.0 0 -13840069 true "" "plot g5"
"FG6" 1.0 0 -11221820 true "" "plot g6"
"FG7" 1.0 0 -13791810 true "" "plot g7"
"FG8" 1.0 0 -8630108 true "" "plot g8"
"FG9" 1.0 0 -6459832 true "" "plot g9"
"FG10" 1.0 0 -5825686 true "" "plot g10"
"FG11" 1.0 0 -2064490 true "" "plot g11"

MONITOR
1033
452
1156
501
Number of groups
n
0
1
12

PLOT
37
10
484
273
Functional group abundance
Functional group
Abundance
0.0
20.0
0.0
10.0
true
false
"" ""
PENS
"5" 1.0 1 -16777216 true "" "plotxy 4 g5"
"6" 1.0 1 -16777216 true "" "plotxy 5 g6"
"7" 1.0 1 -16777216 true "" "plotxy 6 g7"
"8" 1.0 1 -16777216 true "" "plotxy 7 g8"
"9" 1.0 1 -16777216 true "" "plotxy 8 g9"
"10" 1.0 1 -16777216 true "" "plotxy 9 g10"
"1" 1.0 1 -16777216 true "" "plotxy 0 g1"
"2" 1.0 1 -16777216 true "" "plotxy 1 g2"
"3" 1.0 1 -16777216 true "" "plotxy 2 g3"
"4" 1.0 1 -16777216 true "" "plotxy 3 g4"
"pen-10" 1.0 1 -16777216 true "" "plotxy 16 p1"
"pen-11" 1.0 1 -16777216 true "" "plotxy 17 p2"
"pen-12" 1.0 1 -16777216 true "" "plotxy 18 p3"
"pen-13" 1.0 1 -16777216 true "" "plotxy 19 p4"
"pen-14" 1.0 1 -16777216 true "" "plotxy 10 g11"
"pen-15" 1.0 1 -16777216 true "" "plotxy 11 g12"
"pen-16" 1.0 1 -16777216 true "" "plotxy 12 g13"
"pen-17" 1.0 1 -16777216 true "" "plotxy 13 g14"
"pen-18" 1.0 1 -16777216 true "" "plotxy 14 g15"
"pen-19" 1.0 1 -16777216 true "" "plotxy 15 g16"

BUTTON
1068
66
1131
99
go
go
T
1
T
OBSERVER
NIL
NIL
NIL
NIL
1

BUTTON
1042
120
1159
153
make-movie
make-movie
NIL
1
T
OBSERVER
NIL
NIL
NIL
NIL
1

MONITOR
1033
281
1189
330
stabilizer abundance
es
0
1
12

MONITOR
1033
338
1189
387
destabilizer abundance
ed
0
1
12

BUTTON
1060
173
1138
206
export
export
NIL
1
T
OBSERVER
NIL
NIL
NIL
NIL
1

BUTTON
1061
226
1139
259
import
import
NIL
1
T
OBSERVER
NIL
NIL
NIL
NIL
1

PLOT
37
538
484
801
Evolution of predatory group abundance
Ticks
Abundance
0.0
0.0
0.0
0.0
true
true
"" ""
PENS
"FGP1" 1.0 0 -2674135 true "" "plot p1"
"FGP2" 1.0 0 -1184463 true "" "plot p2"
"FGP3" 1.0 0 -13840069 true "" "plot p3"
"FGP4" 1.0 0 -13345367 true "" "plot p4"

OUTPUT
501
550
1189
801
12

MONITOR
1033
395
1189
444
basibiont abundance
ba
0
1
12

@#$#@#$#@
## Overview

<b>1\. Purpose

The model was designed to explore the potential of reproducing observed patterns of abundance distribution for functional groups of benthic macroinvertebrates, using simple rules related to inter- and intra-group competition. It is in this sense a model of α-diversity and a general framework that can incorporate many additional community assembly mechanisms and a quantitatively more realistic representation of the system.

<b>2\. Entities, state variables and scales

The model's only entities, its patches, make up a square grid, with dimensions of 250 × 250 patches. In order to avoid edge effects, the grid wraps both horizontally and vertically into a torus. Each patch has three state variables. One variable indicates whether a patch is occupied and by a member of which functional group. There are ten functional groups: four small groups, which can occupy one patch, four intermediate groups, which start at one patch and can occupy its eight immediate neighbours during their growth, and two large groups, which can, through the same procedure, occupy one patch and its twenty-four closest neighbours. The other two variables are used for the central patch of individuals that belong to intermediate and large groups. The first one identifies those among them that grow in spite of competition and the second one describes the age of the individuals that survive at the end of each year. One variable describes the area covered by each functional group, by keeping track of the functional group variable of all patches at the end of each year. The division of this area by the size of individuals for each functional group produces the respective number of individuals at the same time. Two more variables keep track of the central patches of the individuals of intermediate and large groups that survive at the end of each year. Patch size corresponds to the area exclusively occupied by an individual that belongs to one of the small functional groups. The dimensions of the grid represent an arbitrary sampling area of the real system. One time step corresponds to one year, starting right before spring dispersal, and simulations run until any of the functional groups are absent at the end of a year.

<b>3\. Process overview and scheduling

Every time step begins with the clearing of the histogram that illustrates the abundances of intermediate and large functional groups. This is done, so that the abundances that were reached at the end of the previous year may be graphed anew, once the model moves one step forward. This is exactly what follows, after which if any of the functional groups are not present on the grid, the model stops. The first of the model's actions represents the process of larval dispersal, by allowing the random settlement of individuals of the ten functional groups on empty patches. The next action represents the growth in terms of occupied patches of individuals of intermediate and large size and the process of inter- and intra-group competition that it entails. First the newly settled individuals of intermediate and then those of large functional groups grow in random order to their final size based on the competition submodel. The action that follows represents the process of ageing by one year of the individuals that belong to intermediate and large functional groups. During the final action, all individuals of the small functional groups and those of the intermediate and large groups that could not grow to their full predefined size or reached their lifespan during the current time step, die and vacate their previously occupied patches. The variable that describes the area covered by each functional group is then updated.

## Design concepts

<b>4\. Design concepts

- Basic principles
The model aims to reproduce the mechanisms of inter- and intra-group competition assumed to take place primarily for food and space within benthic macroinvertebrate communities. After the random settlement of larvae of different functional groups, competition is demonstrated through the process of somatic growth towards each group's predefined body size, assuming that bigger individuals occupy more space. Competition between members of different functional groups is characterized by trade-offs, associated with their main attribute, their body size. Individuals with small size do not need to grow at all to occupy their space and have a lifespan of only one year. Individuals with intermediate size are better competitors for food, so they can grow over small individuals, and, if they grow to their predefined size and are subsequently not grown over by large individuals, they can live for two years. Individuals with large size grow slower, so they are the last to do so, but are better competitors for food. They can, therefore, grow over both small and intermediate individuals and, if they make it to their predefined size, they can live for three years. Dispersal potential is also assumed to be higher for large than for intermediate groups and higher for intermediate than for small groups. There is no larval settlement in one fourth of the cases.

- Emergence
The main output of the model consists of trends in functional group abundance distribution over time. This includes both the average abundance values of each functional group and the degree of variation around these values. The former can be attributed to the order and manner in which members of the different functional groups grow after their settlement, along with the differential dispersal potential, while the latter is due to the stochastic nature of the processes of growth and dispersal.

- Adaptation
Individuals adapt their growth and lifespan to their biotic environment, as this is shaped by dispersal and the system's history, based on rules of competition.

- Objectives
The rules of competition are derived from ecological theory, so objectives are not explicitly modelled. It is, however, implied that the ability to outgrow other individuals and reach the maximum lifespan conveys fitness to each organism.

- Learning
There is no learning in the model.

- Prediction
Because outgrowing other individuals and reaching the maximum lifespan are assumed a priori to be the objectives of organisms, prediction is not modelled.

- Sensing
There is no sensing in the model. Interactions among individuals during the processes of dispersal and growth are an implicit representation of inter- and intra-group competitive interactions over limited amounts of food and space.

- Interaction
Interactions among individuals are based on processes of exploitative competition, mostly for space and food. The former is modelled explicitly, with individuals competing for a limited number of patches, while the latter is implied in the modelled functional trade-offs that lead to the death of individuals that do not grow to their predefined size. Intra-group competition takes place among members of not only the same functional group but also functional groups with the same size. It keeps individuals with the same size from growing over each other. Inter-group competition takes place among individuals of different sizes and involves taking over patches that were previously occupied by other individuals. In any case, interactions take place through the action of individuals or lack thereof within one time step and an area that corresponds to the predefined size of the then acting individual.

- Stochasticity
The process of dispersal is represented by a stochastic process, in which each empty patch is randomly attributed a larva that belongs to one of ten functional groups or stays empty. Stochasticity is also added to the process of competition, since the order in which individuals grow, thus interacting with other individuals, is randomly set among same sized individuals.

- Collectives
The formation of collectives is imposed on the model through the assignment of values for the variable of functional group to each empty patch during the dispersal process. The behaviour of individuals is only differentiated between members of functional groups with different size. Differences can be found in the dispersal potential of different groups, in the order and manner in which individuals of different groups grow as well as in their lifespan.

- Observation
The output that is relevant to the purpose of the model is the abundance distribution of the functional groups at the end of a time step. For this to be derived, the area covered by each functional group is divided by the number of patches that corresponds to the size of each group. This output is plotted at the beginning of every time step in the form of a histogram of functional group abundances and a new point in a graph that illustrates their evolution through time. Since mortality has already taken place and all members of the small functional groups are dead, both of these graphs illustrate the abundances of intermediate and large functional groups at the end of the previous time step.

## Details

<b>5\. Initialization

The model's initialization starts by randomly attributing a value that corresponds to one of ten functional groups or a value that represents that no settlement took place to the respective variable of every patch on the grid. In this process, each intermediate group has twice as many chances of being attributed as each small group, each large group has three times as many chances of being attributed as each small group and no group is attributed in one fourth of the cases. The patches with groups of intermediate size in random order turn the functional group variable of their eight immediate neighbours into their own value, unless any of their neighbours is occupied by a functional group of the same size, in which case nothing happens. The same process then takes place for patches with groups of large size, only this time with regard to each patch's twenty-four closest neighbours. The patches of intermediate and large size that grew to their full predefined size are attributed to the respective set of patches and their age is set to one year. These patches and the patches into which they grew are then excluded from a process that changes the functional group variable of all other patches into a value that signifies that they are not occupied. The variable that describes the area covered by each functional group is then updated.

<b>6\. Input data

The environment is assumed to be constant, so the model has no input data.

<b>7\. Submodels

The dispersal submodel randomly attributes one of ten functional groups or the lack thereof to the respective variable of all empty patches. In this process, each intermediate group has twice as many chances of being attributed as each small group, each large group has three times as many chances of being attributed as each small group and no group is attributed in one fourth of the cases. The competition submodel starts by allowing the newly occupied patches with groups of intermediate size to, in random order, turn the functional group variable of their eight immediate neighbours into their own, unless any of the latter has just been occupied by an individual of the same size or is occupied by an individual that survived the previous time step. In this case nothing happens. The same process then takes place for newly occupied patches with groups of large size, only this time with regard to each patch's twenty-four closest neighbours and without excluding growth over patches occupied by an intermediate-sized individual that survived the previous time step. The ageing submodel adds one year to the age of individuals of intermediate and large size that survived the previous time step. The mortality submodel attributes the patches of intermediate and large size that grew to their full predefined size to the respective set of patches and sets their age to one year. The individuals of each size that reached their lifespan are removed from the respective set of patches. The newly grown individuals and the patches into which they grew along with the patches occupied by individuals that survived the previous and current time steps and did not reach their lifespan are then excluded from a process that changes the functional group variable of all other patches into a value that signifies that they are empty. The variable that describes the area covered by each functional group is then updated.
@#$#@#$#@
default
true
0
Polygon -7500403 true true 150 5 40 250 150 205 260 250

airplane
true
0
Polygon -7500403 true true 150 0 135 15 120 60 120 105 15 165 15 195 120 180 135 240 105 270 120 285 150 270 180 285 210 270 165 240 180 180 285 195 285 165 180 105 180 60 165 15

arrow
true
0
Polygon -7500403 true true 150 0 0 150 105 150 105 293 195 293 195 150 300 150

box
false
0
Polygon -7500403 true true 150 285 285 225 285 75 150 135
Polygon -7500403 true true 150 135 15 75 150 15 285 75
Polygon -7500403 true true 15 75 15 225 150 285 150 135
Line -16777216 false 150 285 150 135
Line -16777216 false 150 135 15 75
Line -16777216 false 150 135 285 75

bug
true
0
Circle -7500403 true true 96 182 108
Circle -7500403 true true 110 127 80
Circle -7500403 true true 110 75 80
Line -7500403 true 150 100 80 30
Line -7500403 true 150 100 220 30

butterfly
true
0
Polygon -7500403 true true 150 165 209 199 225 225 225 255 195 270 165 255 150 240
Polygon -7500403 true true 150 165 89 198 75 225 75 255 105 270 135 255 150 240
Polygon -7500403 true true 139 148 100 105 55 90 25 90 10 105 10 135 25 180 40 195 85 194 139 163
Polygon -7500403 true true 162 150 200 105 245 90 275 90 290 105 290 135 275 180 260 195 215 195 162 165
Polygon -16777216 true false 150 255 135 225 120 150 135 120 150 105 165 120 180 150 165 225
Circle -16777216 true false 135 90 30
Line -16777216 false 150 105 195 60
Line -16777216 false 150 105 105 60

car
false
0
Polygon -7500403 true true 300 180 279 164 261 144 240 135 226 132 213 106 203 84 185 63 159 50 135 50 75 60 0 150 0 165 0 225 300 225 300 180
Circle -16777216 true false 180 180 90
Circle -16777216 true false 30 180 90
Polygon -16777216 true false 162 80 132 78 134 135 209 135 194 105 189 96 180 89
Circle -7500403 true true 47 195 58
Circle -7500403 true true 195 195 58

circle
false
0
Circle -7500403 true true 0 0 300

circle 2
false
0
Circle -7500403 true true 0 0 300
Circle -16777216 true false 30 30 240

cow
false
0
Polygon -7500403 true true 200 193 197 249 179 249 177 196 166 187 140 189 93 191 78 179 72 211 49 209 48 181 37 149 25 120 25 89 45 72 103 84 179 75 198 76 252 64 272 81 293 103 285 121 255 121 242 118 224 167
Polygon -7500403 true true 73 210 86 251 62 249 48 208
Polygon -7500403 true true 25 114 16 195 9 204 23 213 25 200 39 123

cylinder
false
0
Circle -7500403 true true 0 0 300

dot
false
0
Circle -7500403 true true 90 90 120

face happy
false
0
Circle -7500403 true true 8 8 285
Circle -16777216 true false 60 75 60
Circle -16777216 true false 180 75 60
Polygon -16777216 true false 150 255 90 239 62 213 47 191 67 179 90 203 109 218 150 225 192 218 210 203 227 181 251 194 236 217 212 240

face neutral
false
0
Circle -7500403 true true 8 7 285
Circle -16777216 true false 60 75 60
Circle -16777216 true false 180 75 60
Rectangle -16777216 true false 60 195 240 225

face sad
false
0
Circle -7500403 true true 8 8 285
Circle -16777216 true false 60 75 60
Circle -16777216 true false 180 75 60
Polygon -16777216 true false 150 168 90 184 62 210 47 232 67 244 90 220 109 205 150 198 192 205 210 220 227 242 251 229 236 206 212 183

fish
false
0
Polygon -1 true false 44 131 21 87 15 86 0 120 15 150 0 180 13 214 20 212 45 166
Polygon -1 true false 135 195 119 235 95 218 76 210 46 204 60 165
Polygon -1 true false 75 45 83 77 71 103 86 114 166 78 135 60
Polygon -7500403 true true 30 136 151 77 226 81 280 119 292 146 292 160 287 170 270 195 195 210 151 212 30 166
Circle -16777216 true false 215 106 30

flag
false
0
Rectangle -7500403 true true 60 15 75 300
Polygon -7500403 true true 90 150 270 90 90 30
Line -7500403 true 75 135 90 135
Line -7500403 true 75 45 90 45

flower
false
0
Polygon -10899396 true false 135 120 165 165 180 210 180 240 150 300 165 300 195 240 195 195 165 135
Circle -7500403 true true 85 132 38
Circle -7500403 true true 130 147 38
Circle -7500403 true true 192 85 38
Circle -7500403 true true 85 40 38
Circle -7500403 true true 177 40 38
Circle -7500403 true true 177 132 38
Circle -7500403 true true 70 85 38
Circle -7500403 true true 130 25 38
Circle -7500403 true true 96 51 108
Circle -16777216 true false 113 68 74
Polygon -10899396 true false 189 233 219 188 249 173 279 188 234 218
Polygon -10899396 true false 180 255 150 210 105 210 75 240 135 240

house
false
0
Rectangle -7500403 true true 45 120 255 285
Rectangle -16777216 true false 120 210 180 285
Polygon -7500403 true true 15 120 150 15 285 120
Line -16777216 false 30 120 270 120

leaf
false
0
Polygon -7500403 true true 150 210 135 195 120 210 60 210 30 195 60 180 60 165 15 135 30 120 15 105 40 104 45 90 60 90 90 105 105 120 120 120 105 60 120 60 135 30 150 15 165 30 180 60 195 60 180 120 195 120 210 105 240 90 255 90 263 104 285 105 270 120 285 135 240 165 240 180 270 195 240 210 180 210 165 195
Polygon -7500403 true true 135 195 135 240 120 255 105 255 105 285 135 285 165 240 165 195

line
true
0
Line -7500403 true 150 0 150 300

line half
true
0
Line -7500403 true 150 0 150 150

pentagon
false
0
Polygon -7500403 true true 150 15 15 120 60 285 240 285 285 120

person
false
0
Circle -7500403 true true 110 5 80
Polygon -7500403 true true 105 90 120 195 90 285 105 300 135 300 150 225 165 300 195 300 210 285 180 195 195 90
Rectangle -7500403 true true 127 79 172 94
Polygon -7500403 true true 195 90 240 150 225 180 165 105
Polygon -7500403 true true 105 90 60 150 75 180 135 105

plant
false
0
Rectangle -7500403 true true 135 90 165 300
Polygon -7500403 true true 135 255 90 210 45 195 75 255 135 285
Polygon -7500403 true true 165 255 210 210 255 195 225 255 165 285
Polygon -7500403 true true 135 180 90 135 45 120 75 180 135 210
Polygon -7500403 true true 165 180 165 210 225 180 255 120 210 135
Polygon -7500403 true true 135 105 90 60 45 45 75 105 135 135
Polygon -7500403 true true 165 105 165 135 225 105 255 45 210 60
Polygon -7500403 true true 135 90 120 45 150 15 180 45 165 90

sheep
false
15
Circle -1 true true 203 65 88
Circle -1 true true 70 65 162
Circle -1 true true 150 105 120
Polygon -7500403 true false 218 120 240 165 255 165 278 120
Circle -7500403 true false 214 72 67
Rectangle -1 true true 164 223 179 298
Polygon -1 true true 45 285 30 285 30 240 15 195 45 210
Circle -1 true true 3 83 150
Rectangle -1 true true 65 221 80 296
Polygon -1 true true 195 285 210 285 210 240 240 210 195 210
Polygon -7500403 true false 276 85 285 105 302 99 294 83
Polygon -7500403 true false 219 85 210 105 193 99 201 83

square
false
0
Rectangle -7500403 true true 30 30 270 270

square 2
false
0
Rectangle -7500403 true true 30 30 270 270
Rectangle -16777216 true false 60 60 240 240

star
false
0
Polygon -7500403 true true 151 1 185 108 298 108 207 175 242 282 151 216 59 282 94 175 3 108 116 108

target
false
0
Circle -7500403 true true 0 0 300
Circle -16777216 true false 30 30 240
Circle -7500403 true true 60 60 180
Circle -16777216 true false 90 90 120
Circle -7500403 true true 120 120 60

tree
false
0
Circle -7500403 true true 118 3 94
Rectangle -6459832 true false 120 195 180 300
Circle -7500403 true true 65 21 108
Circle -7500403 true true 116 41 127
Circle -7500403 true true 45 90 120
Circle -7500403 true true 104 74 152

triangle
false
0
Polygon -7500403 true true 150 30 15 255 285 255

triangle 2
false
0
Polygon -7500403 true true 150 30 15 255 285 255
Polygon -16777216 true false 151 99 225 223 75 224

truck
false
0
Rectangle -7500403 true true 4 45 195 187
Polygon -7500403 true true 296 193 296 150 259 134 244 104 208 104 207 194
Rectangle -1 true false 195 60 195 105
Polygon -16777216 true false 238 112 252 141 219 141 218 112
Circle -16777216 true false 234 174 42
Rectangle -7500403 true true 181 185 214 194
Circle -16777216 true false 144 174 42
Circle -16777216 true false 24 174 42
Circle -7500403 false true 24 174 42
Circle -7500403 false true 144 174 42
Circle -7500403 false true 234 174 42

turtle
true
0
Polygon -10899396 true false 215 204 240 233 246 254 228 266 215 252 193 210
Polygon -10899396 true false 195 90 225 75 245 75 260 89 269 108 261 124 240 105 225 105 210 105
Polygon -10899396 true false 105 90 75 75 55 75 40 89 31 108 39 124 60 105 75 105 90 105
Polygon -10899396 true false 132 85 134 64 107 51 108 17 150 2 192 18 192 52 169 65 172 87
Polygon -10899396 true false 85 204 60 233 54 254 72 266 85 252 107 210
Polygon -7500403 true true 119 75 179 75 209 101 224 135 220 225 175 261 128 261 81 224 74 135 88 99

wheel
false
0
Circle -7500403 true true 3 3 294
Circle -16777216 true false 30 30 240
Line -7500403 true 150 285 150 15
Line -7500403 true 15 150 285 150
Circle -7500403 true true 120 120 60
Line -7500403 true 216 40 79 269
Line -7500403 true 40 84 269 221
Line -7500403 true 40 216 269 79
Line -7500403 true 84 40 221 269

wolf
false
0
Polygon -16777216 true false 253 133 245 131 245 133
Polygon -7500403 true true 2 194 13 197 30 191 38 193 38 205 20 226 20 257 27 265 38 266 40 260 31 253 31 230 60 206 68 198 75 209 66 228 65 243 82 261 84 268 100 267 103 261 77 239 79 231 100 207 98 196 119 201 143 202 160 195 166 210 172 213 173 238 167 251 160 248 154 265 169 264 178 247 186 240 198 260 200 271 217 271 219 262 207 258 195 230 192 198 210 184 227 164 242 144 259 145 284 151 277 141 293 140 299 134 297 127 273 119 270 105
Polygon -7500403 true true -1 195 14 180 36 166 40 153 53 140 82 131 134 133 159 126 188 115 227 108 236 102 238 98 268 86 269 92 281 87 269 103 269 113

x
false
0
Polygon -7500403 true true 270 75 225 30 30 225 75 270
Polygon -7500403 true true 30 75 75 30 270 225 225 270

@#$#@#$#@
NetLogo 5.3.1
@#$#@#$#@
@#$#@#$#@
@#$#@#$#@
<experiments>
  <experiment name="neutralexp1" repetitions="10" runMetricsEveryStep="false">
    <setup>setup</setup>
    <go>go</go>
    <timeLimit steps="1000"/>
    <metric>length remove-duplicates [sp] of patches</metric>
    <enumeratedValueSet variable="m">
      <value value="1.0E-5"/>
      <value value="1.0E-4"/>
      <value value="0.001"/>
    </enumeratedValueSet>
    <enumeratedValueSet variable="S">
      <value value="10"/>
    </enumeratedValueSet>
    <enumeratedValueSet variable="dispersal">
      <value value="&quot;neighbor&quot;"/>
      <value value="&quot;global&quot;"/>
    </enumeratedValueSet>
  </experiment>
</experiments>
@#$#@#$#@
@#$#@#$#@
default
0.0
-0.2 0 0.0 1.0
0.0 1 1.0 0.0
0.2 0 0.0 1.0
link direction
true
0
Line -7500403 true 150 150 90 180
Line -7500403 true 150 150 210 180

@#$#@#$#@
0
@#$#@#$#@
